# Supplementary material for: Characterization and Adsorption Behavior of Newly Synthesized Aminated Cellulose with Jeffamine EDR148 Towards Ni(II), Cu(II), and Pb(II) Heavy Metal Ions
Source: Polymers (Basel). 2025 Jan 20;17(2):255. doi: 10.3390/polym17020255 (PMC11768622; doi:10.3390/polym17020255)
Supplement: Supplementary file 1 [file polymers-17-00255-s001.zip]

Archive with 1 entries (1 files):
- polymers-3411759-supplementary.pdf
